# Supplementary material for: Strategies to Improve Therapeutic Adherence in Polymedicated Patients over 65 Years: A Systematic Review and Meta-Analysis
Source: Pharmacy (Basel). 2024 Feb 17;12(1):35. doi: 10.3390/pharmacy12010035 (PMC10892390; doi:10.3390/pharmacy12010035)
Supplement: Supplementary file 1 [file pharmacy-12-00035-s001.zip]

Archive with 1 entries (1 files):
- pharmacy-2762852-suplementary.pdf
